# Supplementary material for: Overexpression of OsHSP18.0-CI Enhances Resistance to Bacterial Leaf Streak in Rice
Source: Rice (N Y). 2017 Apr 17;10:12. doi: 10.1186/s12284-017-0153-6 (PMC5393982; doi:10.1186/s12284-017-0153-6)
Supplement: Supplementary file 2 — List of DEGs in OE under non-infected conditions. (XLSX 29 kb) [file 12284_2017_153_MOESM2_ESM.xlsx]

## Sheet: Sheet1
Additional file2: Table S2. List of DEGs in OE under non-infected conditions
Gene ID	OE vs WT	Description
	log2 Ratio
LOC_Os01g04050	3.30765	BBTI12 - Bowman-Birk type bran trypsin inhibitor precursor, expressed
LOC_Os01g09450	1.02554	OsIAA2 - Auxin-responsive Aux/IAA gene family member, expressed
LOC_Os01g45640	2.82045	tat pathway signal sequence family protein, expressed
LOC_Os01g47070	1.84728	glycosyl hydrolase, putative, expressed
LOC_Os01g51570	1.97669	glycosyl hydrolases family 17, putative, expressed
LOC_Os01g55240	1.27386	gibberellin 2-beta-dioxygenase, putative, expressed
LOC_Os01g64110	1.7885	glycosyl hydrolase, putative, expressed
LOC_Os01g71340	1.95738	glycosyl hydrolases family 17, putative, expressed
LOC_Os02g06200	1.90567	phytosulfokine receptor precursor, putative, expressed
LOC_Os02g43540	1.19294	retrotransposon protein, putative, unclassified, expressed
LOC_Os02g48080	1.97863	cysteine-rich receptor-like protein kinase 7 precursor, putative, expressed
LOC_Os02g52010	1.95109	phosphate-induced protein 1 conserved region domain containing protein, expressed
LOC_Os03g09900	1.31838	membrane protein, putative, expressed
LOC_Os03g20090	1.54146	MYB family transcription factor, putative, expressed
LOC_Os03g63310	1.96182	cytochrome P450 71E1, putative, expressed
LOC_Os04g32620	2.67578	ethylene-responsive transcription factor ERF114, putative, expressed
LOC_Os05g09440	1.17343	NADP-dependent malic enzyme, chloroplast precursor, putative, expressed
LOC_Os05g13940	1.15149	retrotransposon protein, putative, unclassified, expressed
LOC_Os05g15770	1.81145	glycosyl hydrolase, putative, expressed
LOC_Os05g27010	1.9622	peptide transporter PTR3-A, putative, expressed
LOC_Os05g47700	2.05491	LTPL152 - Protease inhibitor/seed storage/LTP family protein precursor, expressed
LOC_Os06g01760	2.82782	ligA, putative, expressed
LOC_Os06g11290	1.87087	12-oxophytodienoate reductase, putative, expressed
LOC_Os06g16290	1.05757	ribosomal protein L7Ae, putative, expressed
LOC_Os06g28124	1.0872	glycosyltransferase, putative, expressed
LOC_Os06g38764	1.96683	expressed protein
LOC_Os06g42560	1.48712	tryptophan synthase beta chain 2, putative, expressed
LOC_Os06g51060	1.83378	CHIT8 - Chitinase family protein precursor, expressed
LOC_Os07g32250	-1.81714	retrotransposon protein, putative, unclassified, expressed
LOC_Os07g35540	1.01609	TKL_IRAK_DUF26-lc.19 - DUF26 kinases have homology to DUF26 containing loci, expressed
LOC_Os07g35560	1.59182	glucan endo-1,3-beta-glucosidase precursor, putative, expressed
LOC_Os07g39350	1.69951	transporter family protein, putative, expressed
LOC_Os07g41180	1.23894	RNA-binding protein-like, putative, expressed
LOC_Os07g47990	2.20541	peroxidase precursor, putative, expressed
LOC_Os07g48020	1.94251	peroxidase precursor, putative, expressed
LOC_Os08g37670	1.47688	plastocyanin-like domain containing protein, putative, expressed
LOC_Os09g36680	1.1168	ribonuclease T2 family domain containing protein, expressed
LOC_Os10g21248	-1.27275	photosystem I P700 chlorophyll a apoprotein A2, putative, expressed
LOC_Os10g30790	1.49614	inorganic phosphate transporter, putative, expressed
LOC_Os10g34930	1.52404	secretory protein, putative, expressed
LOC_Os10g35460	1.6329	COBRA, putative, expressed
LOC_Os10g38274	-3.09305	ATP synthase C chain, putative, expressed
LOC_Os10g38276	-1.07813	chloroplast ATP synthase a chain precursor, putative, expressed
LOC_Os12g05260	1.41446	phytosulfokines precursor, putative, expressed
LOC_Os12g43380	1.47348	thaumatin, putative, expressed
LOC_Os03g16030	12.0877	hsp20/alpha crystallin family protein, putative, expressed
LOC_Os02g07654	11.5314	expressed protein
LOC_Os03g02470	11.2831	expressed protein
LOC_Os07g02430	10.2033	expressed protein
LOC_Os05g42160	10.0634	expressed protein
LOC_Os04g34490	9.96578	nodulin, putative, expressed
LOC_Os02g53240	9.79116	expressed protein
LOC_Os07g32710	9.58496	retrotransposon protein, putative, unclassified, expressed
LOC_Os10g21212	9.23122	photosystem II 44 kDa reaction center protein, putative, expressed
LOC_Os10g41838	9.02514	F-box protein interaction domain containing protein, expressed
LOC_Os03g43100	9.01402	expressed protein
LOC_Os12g29680	8.61102	hypothetical protein
LOC_Os10g21402	8.39232	NADPH-dependent oxidoreductase, putative
LOC_Os12g05290	8.39232	retrotransposon protein, putative, unclassified, expressed
LOC_Os01g06852	8.33092	transposon protein, putative, unclassified, expressed
LOC_Os12g39770	8.07146	expressed protein
LOC_Os11g15755	8.02791	transposon protein, putative, unclassified, expressed
LOC_Os04g21580	8.01681	retrotransposon protein, putative, unclassified, expressed
LOC_Os01g36064	7.85798	hAT dimerisation domain-containing protein, putative, expressed
LOC_Os03g40080	7.65821	GRAS family transcription factor containing protein, expressed
LOC_Os12g40650	7.65105	retrotransposon protein, putative, unclassified, expressed
LOC_Os02g55500	7.5157	expressed protein
LOC_Os07g47390	7.35755	C2 domain containing protein, putative, expressed
LOC_Os08g18200	7.31288	expressed protein
LOC_Os12g35470	7.30378	expressed protein
LOC_Os05g34490	7.2854	expressed protein
LOC_Os08g04580	7.26679	csAtPR5, putative, expressed
LOC_Os01g15740	7.26679	expressed protein
LOC_Os05g39790	7.24793	transposon protein, putative, unclassified, expressed
LOC_Os12g14440	7.13955	Jacalin-like lectin domain containing protein, putative, expressed
LOC_Os01g62740	7.12928	expressed protein
LOC_Os12g29690	7.11894	NBS-LRR disease resistance protein, putative, expressed
LOC_Os08g17110	7.05528	expressed protein
LOC_Os05g45170	7.03342	glucosyl transferase, putative, expressed
LOC_Os03g18779	7.00643	expressed protein
LOC_Os03g24960	6.9542	ulp1 protease family, C-terminal catalytic domain containing protein, expressed
LOC_Os11g29960	6.91886	retrotransposon protein, putative, unclassified, expressed
LOC_Os12g24050	6.8401	retrotransposon protein, putative, unclassified, expressed
LOC_Os04g34500	6.82231	retrotransposon protein, putative, unclassified, expressed
LOC_Os06g16520	6.64386	transposon protein, putative, CACTA, En/Spm sub-class, expressed
LOC_Os11g11220	6.55459	transposon protein, putative, unclassified, expressed
LOC_Os12g28137	6.52356	ATPase 3, putative, expressed
LOC_Os02g44920	6.50779	protein kinase domain containing protein, expressed
LOC_Os12g07180	6.49185	transposon protein, putative, Pong sub-class, expressed
LOC_Os10g20280	6.47573	transposon protein, putative, CACTA, En/Spm sub-class, expressed
LOC_Os08g11180	6.42626	retrotransposon protein, putative, unclassified, expressed
LOC_Os06g48580	6.37504	retrotransposon protein, putative, unclassified, expressed
LOC_Os06g39460	6.32193	transposon protein, putative, CACTA, En/Spm sub-class, expressed
LOC_Os04g34670	6.26679	tRNA-splicing endonuclease positive effector-related, putative, expressed
LOC_Os05g10240	6.26679	transposon protein, putative, CACTA, En/Spm sub-class, expressed
LOC_Os05g41330	6.22882	retrotransposon protein, putative, Ty3-gypsy subclass
LOC_Os10g13970	6.14975	receptor-like kinase, putative, expressed
LOC_Os10g11330	6.12928	transposon protein, putative, unclassified
LOC_Os01g37410	5.93074	retrotransposon protein, putative, Ty1-copia subclass, expressed
LOC_Os05g34560	5.88934	expressed protein
LOC_Os10g08300	5.88264	retrotransposon protein, putative, unclassified
LOC_Os12g12190	5.85798	expressed protein
LOC_Os04g17410	5.83289	retrotransposon protein, putative, Ty3-gypsy subclass, expressed
LOC_Os02g28520	5.75489	retrotransposon protein, putative, Ty1-copia subclass, expressed
LOC_Os04g34190	5.67243	retrotransposon protein, putative, unclassified, expressed
LOC_Os10g28350	5.63178	1,2-dihydroxy-3-keto-5-methylthiopentene dioxygenase protein, putative, expressed
LOC_Os10g27420	5.5597	expressed protein
LOC_Os05g00996	5.55459	retrotransposon protein, putative, unclassified, expressed
LOC_Os04g18770	5.38543	retrotransposon protein, putative, unclassified, expressed
LOC_Os12g29710	5.24793	NBS-LRR disease resistance protein, putative, expressed
LOC_Os08g38660	5.24793	retrotransposon protein, putative, Ty1-copia subclass, expressed
LOC_Os07g30910	5.08746	retrotransposon protein, putative, Ty3-gypsy subclass, expressed
LOC_Os09g17560	5	O-methyltransferase, putative, expressed
LOC_Os07g10850	4.98641	retrotransposon protein, putative, unclassified, expressed
LOC_Os04g01850	4.97506	hypothetical protein
LOC_Os11g17954	4.85798	transposon protein, putative, Pong sub-class, expressed
LOC_Os10g12160	4.85798	retrotransposon protein, putative, Ty3-gypsy subclass, expressed
LOC_Os03g51780	4.85798	retrotransposon protein, putative, unclassified, expressed
LOC_Os01g64949	4.7746	expressed protein
LOC_Os07g09760	4.76717	retrotransposon protein, putative, unclassified, expressed
LOC_Os01g71840	4.70044	retrotransposon protein, putative, unclassified, expressed
LOC_Os02g01580	4.42626	retrotransposon protein, putative, Ty3-gypsy subclass, expressed
LOC_Os01g63393	4.41052	expressed protein
LOC_Os01g06640	4.35252	basic helix-loop-helix, putative, expressed
LOC_Os05g01330	4.27955	expressed protein
LOC_Os11g29920	4.12928	NB-ARC domain containing protein, expressed
LOC_Os10g35160	4.07529	expressed protein
LOC_Os01g49750	3.92778	expressed protein
LOC_Os07g03040	3.90689	expressed protein
LOC_Os08g29560	3.79008	retrotransposon protein, putative, unclassified, expressed
LOC_Os04g58050	3.7874	expressed protein
LOC_Os07g05850	3.77761	transposon protein, putative, CACTA, En/Spm sub-class, expressed
LOC_Os07g01740	3.76553	cysteine protease, putative, expressed
LOC_Os07g05840	3.69	expressed protein
LOC_Os01g41420	3.56768	transmembrane amino acid transporter protein, putative, expressed
LOC_Os03g08520	3.39917	DUF581 domain containing protein, expressed
LOC_Os04g17660	3.37836	rhodanese-like domain containing protein, putative, expressed
LOC_Os10g17540	3.37504	retrotransposon protein, putative, unclassified, expressed
LOC_Os01g63380	3.27563	transposon protein, putative, unclassified, expressed
LOC_Os04g38042	3.07529	retrotransposon protein, putative, unclassified, expressed
LOC_Os10g41999	3.0234	RALFL27 - Rapid ALkalinization Factor RALF family protein precursor, expressed
LOC_Os08g38800	3.00749	retrotransposon protein, putative, unclassified, expressed
LOC_Os05g41560	3	transposon protein, putative, unclassified, expressed
LOC_Os03g48060	2.95515	class I glutamine amidotransferase, putative, expressed
LOC_Os03g22210	2.94604	POEI46 - Pollen Ole e I allergen and extensin family protein precursor, expressed
LOC_Os03g55230	2.9386	cytochrome P450, putative, expressed
LOC_Os06g29730	2.92551	RALFL28 - Rapid ALkalinization Factor RALF family protein precursor, expressed
LOC_Os04g23550	2.90754	basic helix-loop-helix family protein, putative, expressed
LOC_Os09g15670	2.77372	protein phosphatase 2C, putative, expressed
LOC_Os03g06970	2.75352	tetratricopeptide repeat domain containing protein, expressed
LOC_Os04g02450	2.75132	rust-resistance protein Lr21, putative, expressed
LOC_Os01g36294	2.71543	cytochrome P450, putative, expressed
LOC_Os07g13770	2.68081	UDP-glucoronosyl and UDP-glucosyl transferase domain containing protein, expressed
LOC_Os01g01660	2.64069	isoflavone reductase, putative, expressed
LOC_Os01g14110	2.5502	expressed protein
LOC_Os08g30510	2.53235	expressed protein
LOC_Os04g52090	2.49024	AP2 domain containing protein, expressed
LOC_Os01g35330	2.48951	circumsporozoite protein precursor, putative, expressed
LOC_Os11g46810	2.47534	retrotransposon protein, putative, unclassified, expressed
LOC_Os04g05650	2.44441	expressed protein
LOC_Os03g24260	2.39232	retrotransposon protein, putative, unclassified, expressed
LOC_Os11g43990	2.34632	expressed protein
LOC_Os04g51820	2.34279	OsHKT1;1 - Na+ transporter, expressed
LOC_Os01g03320	2.3207	BBTI2 - Bowman-Birk type bran trypsin inhibitor precursor, expressed
LOC_Os08g38710	2.31248	uncharacterized glycosyltransferase, putative, expressed
LOC_Os01g04540	2.27684	serine/threonine-protein kinase At1g18390 precursor, putative, expressed
LOC_Os05g30850	2.27403	transposon protein, putative, Pong sub-class, expressed
LOC_Os07g01904	2.2701	expressed protein
LOC_Os04g09740	2.25461	transposon protein, putative, Pong sub-class, expressed
LOC_Os12g12090	2.24722	expressed protein
LOC_Os06g03830	2.23928	retinol dehydrogenase, putative, expressed
LOC_Os10g29400	2.23068	transposon protein, putative, CACTA, En/Spm sub-class, expressed
LOC_Os04g40450	2.22651	retrotransposon protein, putative, unclassified, expressed
LOC_Os01g17050	2.19986	VQ domain containing protein, putative, expressed
LOC_Os07g44410	2.1819	WD40-like Beta Propeller Repeat family protein, expressed
LOC_Os05g42210	2.16439	serine/threonine-protein kinase receptor precursor, putative, expressed
LOC_Os12g36400	2.16251	transposon protein, putative, Pong sub-class, expressed
LOC_Os04g59190	2.16115	peroxidase precursor, putative, expressed
LOC_Os03g44380	2.1486	9-cis-epoxycarotenoid dioxygenase 1, chloroplast precursor, putative, expressed
LOC_Os09g35030	2.14839	dehydration-responsive element-binding protein, putative, expressed
LOC_Os06g04230	2.14029	expressed protein
LOC_Os07g05360	2.13002	photosystem II 10 kDa polypeptide, chloroplast precursor, putative, expressed
LOC_Os10g42040	2.12629	expressed protein
LOC_Os01g09220	2.12223	transposon protein, putative, CACTA, En/Spm sub-class, expressed
LOC_Os07g07990	2.07708	uncharacterized protein At4g06744 precursor, putative, expressed
LOC_Os06g46950	2.07142	EF hand family protein, putative, expressed
LOC_Os02g46460	2.04182	peptide transporter PTR2, putative, expressed
LOC_Os06g39110	2.04008	expressed protein
LOC_Os03g16020	2.02985	hsp20/alpha crystallin family protein, putative, expressed
LOC_Os09g35630	2.02308	BAG domain-containing protein, putative, expressed
LOC_Os12g02980	2.0163	nucleoside-triphosphatase, putative, expressed
LOC_Os04g15530	2.01184	retrotransposon protein, putative, Ty1-copia subclass, expressed
LOC_Os12g17430	2.00865	NBS-LRR disease resistance protein, putative, expressed
LOC_Os10g29390	2.00514	expressed protein
LOC_Os06g39120	1.9966	expressed protein
LOC_Os06g38450	1.99277	vignain precursor, putative, expressed
LOC_Os08g17320	1.99022	protein kinase family protein, putative, expressed
LOC_Os04g06520	1.97644	expressed protein
LOC_Os04g58810	1.97046	CAF1 family ribonuclease containing protein, putative, expressed
LOC_Os10g41980	1.96719	RALFL26 - Rapid ALkalinization Factor RALF family protein precursor, expressed
LOC_Os02g11070	1.94342	3-ketoacyl-CoA synthase, putative, expressed
LOC_Os12g36410	1.93731	transposon protein, putative, Pong sub-class, expressed
LOC_Os03g08330	1.90321	ZIM domain containing protein, putative, expressed
LOC_Os07g12390	1.89758	expressed protein
LOC_Os07g15340	1.89413	hAT dimerisation domain-containing protein, putative, expressed
LOC_Os10g22050	1.89308	expressed protein
LOC_Os11g06290	1.88486	expressed protein
LOC_Os12g24020	1.84856	rhodanese-like domain containing protein, putative, expressed
LOC_Os02g17400	1.83494	leucine rich repeat protein, putative, expressed
LOC_Os05g07880	1.81291	phospholipase D, putative, expressed
LOC_Os01g04280	1.80481	calmodulin binding protein, putative, expressed
LOC_Os03g10640	1.79141	calcium-transporting ATPase, plasma membrane-type, putative, expressed
LOC_Os02g50600	1.78958	glycosyl transferase 8 domain containing protein, putative, expressed
LOC_Os12g13910	1.76637	expressed protein
LOC_Os09g10204	1.76487	expressed protein
LOC_Os04g41960	1.7613	NADP-dependent oxidoreductase, putative, expressed
LOC_Os02g01670	1.75673	retrotransposon protein, putative, Ty3-gypsy subclass, expressed
LOC_Os10g25290	1.75321	ZIM domain containing protein, putative, expressed
LOC_Os06g38340	1.75295	receptor-like protein kinase precursor, putative, expressed
LOC_Os11g43700	1.74919	RGH1A, putative, expressed
LOC_Os05g06399	1.73804	expressed protein
LOC_Os03g55080	1.71862	WRKY3, expressed
LOC_Os09g37330	1.71681	OsSAUR39 - Auxin-responsive SAUR gene family member, expressed
LOC_Os01g19020	1.70075	peroxidase precursor, putative, expressed
LOC_Os09g36730	1.68901	MYB family transcription factor, putative, expressed
LOC_Os08g26230	1.68801	expressed protein
LOC_Os01g04330	1.68781	OsCML16 - Calmodulin-related calcium sensor protein, expressed
LOC_Os06g35165	1.68404	expressed protein
LOC_Os05g40810	1.68281	BRCA1 C Terminus domain containing protein, expressed
LOC_Os06g29844	1.67807	MATE efflux family protein, putative, expressed
LOC_Os03g40770	1.6747	expressed protein
LOC_Os09g10201	1.662	expressed protein
LOC_Os04g57340	1.66146	AP2 domain containing protein, expressed
LOC_Os04g37820	1.65959	cytokinin-O-glucosyltransferase 2, putative, expressed
LOC_Os03g04060	1.65753	CHIT16 - Chitinase family protein precursor, expressed
LOC_Os01g51670	1.65161	expressed protein
LOC_Os04g58710	1.65027	AMP-binding domain containing protein, expressed
LOC_Os02g52780	1.62449	bZIP transcription factor, putative, expressed
LOC_Os04g58850	1.61527	harpin-induced protein 1 domain containing protein, expressed
LOC_Os07g44130	1.60812	cytochrome P450 72A1, putative, expressed
LOC_Os08g14880	1.60443	transposon protein, putative, unclassified, expressed
LOC_Os02g22820	1.59896	expressed protein
LOC_Os05g26040	1.59154	pumilio-family RNA binding repeat containing protein, expressed
LOC_Os07g46380	1.57731	glycosyltransferase, putative, expressed
LOC_Os03g08490	1.57236	AP2 domain containing protein, expressed
LOC_Os08g44270	1.57176	vignain precursor, putative, expressed
LOC_Os08g26850	1.56717	plant protein of unknown function domain containing protein, expressed
LOC_Os05g44900	1.5645	expressed protein
LOC_Os01g74410	1.55506	MYB family transcription factor, putative, expressed
LOC_Os06g50080	1.54852	DUF581 domain containing protein, expressed
LOC_Os03g51920	1.54698	peptidase, M50 family, putative, expressed
LOC_Os10g10130	1.5435	OsWAK112d - OsWAK receptor-like protein kinase, expressed
LOC_Os05g42180	1.53423	ethylene-responsive protein related, putative, expressed
LOC_Os03g22620	1.53398	terpene synthase family, metal binding domain containing protein, expressed
LOC_Os03g20730	1.53218	chaperone protein dnaJ, putative, expressed
LOC_Os03g55540	1.52623	ZOS3-18 - C2H2 zinc finger protein, expressed
LOC_Os02g47470	1.52356	cytochrome P450, putative, expressed
LOC_Os01g38510	1.52031	protein transport protein Sec61 subunit beta, putative, expressed
LOC_Os09g25330	1.51457	BTBN19 - Bric-a-Brac, Tramtrack, Broad Complex BTB domain with non-phototropic hypocotyl 3 NPH3 domain, expressed
LOC_Os01g70790	1.5025	SRC2 protein, putative, expressed
LOC_Os01g08600	1.49377	expressed protein
LOC_Os04g25440	1.49283	cytokinin-O-glucosyltransferase 2, putative, expressed
LOC_Os01g72080	1.47319	calmodulin-like protein 1, putative, expressed
LOC_Os05g10310	1.47016	acid phosphatase, putative, expressed
LOC_Os03g08999	1.46914	dehydrogenase, putative, expressed
LOC_Os06g06850	1.46713	resistance protein LR10, putative, expressed
LOC_Os01g63690	1.44953	hs1, putative, expressed
LOC_Os05g48930	1.43247	OsGrx_S2 - glutaredoxin subgroup III, expressed
LOC_Os05g30700	1.4185	expressed protein
LOC_Os06g14420	1.41504	hydrolase, NUDIX family, domain containing protein, expressed
LOC_Os03g58740	1.40864	expressed protein
LOC_Os03g46310	1.40783	expressed protein
LOC_Os02g32580	1.40521	expressed protein
LOC_Os01g70220	1.40407	histone-lysine N-methyltransferase, putative, expressed
LOC_Os02g37300	1.39808	heavy metal associated domain containing protein, expressed
LOC_Os02g53470	1.39652	retrotransposon protein, putative, unclassified, expressed
LOC_Os06g15730	1.39635	expressed protein
LOC_Os06g09660	1.39391	auxin response factor, putative, expressed
LOC_Os06g11860	1.39119	ethylene-responsive transcription factor, putative, expressed
LOC_Os11g44680	1.38995	calmodulin binding protein, putative, expressed
LOC_Os08g01330	1.38752	no apical meristem protein, putative, expressed
LOC_Os08g43550	1.38278	MYB family transcription factor, putative, expressed
LOC_Os05g01010	1.38082	expressed protein
LOC_Os02g37290	1.3669	heavy metal associated domain containing protein, expressed
LOC_Os07g08390	1.35069	plant-specific domain TIGR01615 family protein, expressed
LOC_Os05g41780	1.34552	AP2 domain containing protein, expressed
LOC_Os06g50490	1.34054	expressed protein
LOC_Os07g46350	1.33929	OsSCP40 - Putative Serine Carboxypeptidase homologue, expressed
LOC_Os03g18150	1.33912	protein phosphatase 2C, putative, expressed
LOC_Os02g37330	1.33771	heavy metal associated domain containing protein, expressed
LOC_Os09g38130	1.32493	auxin efflux carrier component, putative, expressed
LOC_Os11g21804	1.31995	expressed protein
LOC_Os03g28940	1.30982	ZIM domain containing protein, putative, expressed
LOC_Os08g01490	1.30738	cytochrome P450, putative, expressed
LOC_Os01g28790	1.30386	PRAS-rich protein, putative, expressed
LOC_Os11g29970	1.29956	NB-ARC domain containing protein, expressed
LOC_Os04g30240	1.29956	OsWAK60 - OsWAK receptor-like protein kinase, expressed
LOC_Os08g10500	1.2927	expressed protein
LOC_Os02g40180	1.291	receptor-like protein kinase 5 precursor, putative, expressed
LOC_Os06g46149	1.28982	serine/arginine repetitive matrix protein 1, putative, expressed
LOC_Os04g23760	1.28824	lectin protein kinase family protein, putative, expressed
LOC_Os02g17710	1.28149	receptor-like protein kinase 5 precursor, putative, expressed
LOC_Os03g22610	1.27886	peptidyl-tRNA hydrolase, mitochondrial precursor protein, putative, expressed
LOC_Os01g03690	1.27273	TKL_IRAK_DUF26-lg.1 - DUF26 kinases have homology to DUF26 containing loci, expressed
LOC_Os02g03020	1.26789	EF hand family protein, putative, expressed
LOC_Os09g19750	1.26248	expressed protein
LOC_Os10g35070	1.26144	alpha-galactosidase precursor, putative, expressed
LOC_Os06g50539	1.26048	expressed protein
LOC_Os09g23084	1.25873	endoglucanase, putative, expressed
LOC_Os07g29330	1.25319	serine/threonine-protein kinase CTR1, putative, expressed
LOC_Os07g16970	1.24686	rab GDP dissociation inhibitor alpha, putative, expressed
LOC_Os07g33480	1.24565	cytochrome P450 domain containing protein, expressed
LOC_Os05g30210	1.24052	expressed protein
LOC_Os01g61680	1.23961	expressed protein
LOC_Os09g26620	1.23	auxin-repressed protein, putative, expressed
LOC_Os03g60840	1.22635	BBTI13 - Bowman-Birk type bran trypsin inhibitor precursor, expressed
LOC_Os01g47730	1.22426	ras-related protein, putative, expressed
LOC_Os03g21590	1.22332	expressed protein
LOC_Os02g51350	1.21931	OsFBK10 - F-box domain and kelch repeat containing protein, expressed
LOC_Os07g32570	1.21573	OsAPRL1 adenosine 5'-phosphosulfate reductase-like OsAPRL1, expressed
LOC_Os02g52990	1.21363	OsSAUR12 - Auxin-responsive SAUR gene family member, expressed
LOC_Os03g01900	1.21004	40S ribosomal protein S17, putative, expressed
LOC_Os06g10210	1.20925	expressed protein
LOC_Os04g57410	1.20825	methylthioribose kinase, putative, expressed
LOC_Os02g45710	1.20566	zinc finger, C3HC4 type domain containing protein, expressed
LOC_Os06g02830	1.20387	expressed protein
LOC_Os11g36200	1.19898	receptor-like protein kinase 2 precursor, putative, expressed
LOC_Os02g08440	1.19387	WRKY71, expressed
LOC_Os06g25130	1.19372	expressed protein
LOC_Os03g14654	1.19003	LTPL108 - Protease inhibitor/seed storage/LTP family protein precursor, expressed
LOC_Os06g05130	1.18845	myristoyl-acyl carrier protein thioesterase, chloroplast precursor, putative, expressed
LOC_Os02g58360	1.18345	expressed protein
LOC_Os03g56160	1.18084	lectin-like receptor kinase 7, putative, expressed
LOC_Os05g40010	1.18054	LTPL17 - Protease inhibitor/seed storage/LTP family protein precursor, expressed
LOC_Os11g35890	1.17522	leucine rich repeat protein, putative, expressed
LOC_Os11g12050	1.17202	NBS-LRR type disease resistance protein, putative, expressed
LOC_Os01g03310	1.17172	BBTI1 - Bowman-Birk type bran trypsin inhibitor precursor, expressed
LOC_Os12g29220	1.16993	nodulin MtN3 family protein, putative, expressed
LOC_Os01g63970	1.16993	sialyltransferase family domain containing protein, expressed
LOC_Os03g42770	1.16628	expressed protein
LOC_Os04g51920	1.16579	protein disulfide isomerase, putative, expressed
LOC_Os01g15350	1.16319	zinc finger C-x8-C-x5-C-x3-H type family protein, expressed
LOC_Os06g48355	1.15835	expressed protein
LOC_Os03g23900	1.15246	expressed protein
LOC_Os05g03760	1.15144	zinc finger family protein, putative, expressed
LOC_Os05g28740	1.1461	universal stress protein domain containing protein, putative, expressed
LOC_Os11g10290	1.14439	S-domain receptor-like protein kinase, putative, expressed
LOC_Os12g06220	1.14263	harpin-induced protein 1 domain containing protein, expressed
LOC_Os04g44290	1.14042	expressed protein
LOC_Os04g42990	1.13982	suppressor of stem-loop protein 1, putative, expressed
LOC_Os04g51880	1.13918	GHMP kinases ATP-binding protein, putative, expressed
LOC_Os01g67360	1.13593	methyltransferase, putative, expressed
LOC_Os02g44230	1.13134	CPuORF22 - conserved peptide uORF-containing transcript, expressed
LOC_Os01g47490	1.11054	Lg106, putative, expressed
LOC_Os06g12030	1.10927	glutaredoxin domain containing protein, putative, expressed
LOC_Os01g43480	1.10861	AAA-type ATPase family protein, putative, expressed
LOC_Os07g47450	1.103	flowering promoting factor-like 1, putative, expressed
LOC_Os03g01880	1.09388	possible lysine decarboxylase domain containing protein, expressed
LOC_Os10g42410	1.09315	zinc-binding protein, putative, expressed
LOC_Os02g50130	1.09272	hydrolase, NUDIX family, domain containing protein, expressed
LOC_Os07g46670	1.09223	early response to dehydration 15, putative, expressed
LOC_Os11g25160	1.09222	tropinone reductase 2, putative, expressed
LOC_Os12g04204	1.09037	expressed protein
LOC_Os01g41750	1.0868	expressed protein
LOC_Os03g61150	1.08299	expressed protein
LOC_Os07g15440	1.0801	alanyl-tRNA synthetase family protein, expressed
LOC_Os02g13150	1.07925	pollen-specific protein SF21, putative, expressed
LOC_Os12g41650	1.07923	helix-loop-helix DNA-binding domain containing protein, expressed
LOC_Os04g33440	1.07755	DNA-binding protein S1FA, putative, expressed
LOC_Os01g07970	1.07694	expressed protein
LOC_Os07g47350	1.07557	potassium transporter, putative, expressed
LOC_Os09g27950	1.06893	galactosyltransferase, putative, expressed
LOC_Os04g40720	1.06284	expressed protein
LOC_Os01g73170	1.05785	peroxidase precursor, putative, expressed
LOC_Os08g38990	1.05553	WRKY30, expressed
LOC_Os05g02420	1.05303	expressed protein
LOC_Os08g31800	1.05279	RGH1A, putative, expressed
LOC_Os09g13920	1.05127	expressed protein
LOC_Os04g34140	1.05094	U-box protein CMPG1, putative, expressed
LOC_Os06g04070	1.04746	pyridoxal-dependent decarboxylase protein, putative, expressed
LOC_Os08g31580	1.04451	ethylene-responsive transcription factor, putative, expressed
LOC_Os06g41840	1.04278	reductase, putative, expressed
LOC_Os08g42700	1.04114	resistance protein, putative, expressed
LOC_Os01g65370	1.04103	MYB family transcription factor, putative, expressed
LOC_Os12g41710	1.0406	Protein kinase domain containing protein, expressed
LOC_Os02g54890	1.03971	UDP-glucuronate 4-epimerase, putative, expressed
LOC_Os05g48340	1.03925	proteasome-related, putative, expressed
LOC_Os01g41810	1.03898	cytochrome P450 72A1, putative, expressed
LOC_Os05g04700	1.03615	OsRCI2-6 - Hydrophobic protein LTI6B, expressed
LOC_Os11g39220	1.0338	acyl-coenzyme A oxidase, putative, expressed
LOC_Os03g20370	1.03143	OsCam1-1 - Calmodulin, expressed
LOC_Os11g11960	1.02381	disease resistance protein RPM1, putative, expressed
LOC_Os01g74350	1.02173	soluble inorganic pyrophosphatase, putative, expressed
LOC_Os11g02620	1.02133	BTBN21 - Bric-a-Brac, Tramtrack, Broad Complex BTB domain with non-phototropic hypocotyl 3 NPH3 and coiled-coil domains, expressed
LOC_Os03g61829	1.01969	haloacid dehalogenase-like hydrolase family protein, putative, expressed
LOC_Os03g60390	1.01899	PHD finger protein, putative, expressed
LOC_Os08g39450	1.01722	AN1-like zinc finger domain containing protein, expressed
LOC_Os12g38170	1.01691	osmotin, putative, expressed
LOC_Os05g50190	1.01597	protein kinase domain containing protein, expressed
LOC_Os10g02509	1.01112	GAGA-binding protein, putative, expressed
LOC_Os12g14140	1.01106	expressed protein
LOC_Os07g37320	1.00739	transporter family protein, putative, expressed
LOC_Os02g14440	1.00612	peroxidase precursor, putative, expressed
LOC_Os04g44300	1.0049	transposon protein, putative, unclassified, expressed
LOC_Os11g11580	1.00453	NB-ARC domain containing protein, expressed
LOC_Os01g56330	1.00335	TKL_IRAK_CrRLK1L-1.5 - The CrRLK1L-1 subfamily has homology to the CrRLK1L homolog, expressed
LOC_Os02g03710	1.00221	UP-9A, putative, expressed
LOC_Os01g41565	-10.8665	ATP-binding domain-containing protein, putative, expressed
LOC_Os03g04150	-9.87805	transposon protein, putative, Mutator sub-class, expressed
LOC_Os04g16762	-9.75322	photosystem I assembly protein ycf3, putative
LOC_Os02g56240	-9.36194	retrotransposon protein, putative, Ty3-gypsy subclass
LOC_Os04g16822	-9.31288	chloroplast 50S ribosomal protein L22, putative, expressed
LOC_Os10g21346	-7.97154	chloroplast 30S ribosomal protein S3, putative, expressed
LOC_Os12g33954	-7.40088	ribosomal protein S2, putative, expressed
LOC_Os11g38320	-6.53916	transposon protein, putative, unclassified
LOC_Os11g01210	-6.52356	HCF152, putative, expressed
LOC_Os11g36990	-6.22882	transposon protein, putative, CACTA, En/Spm sub-class, expressed
LOC_Os01g37610	-5.97728	retrotransposon protein, putative, unclassified, expressed
LOC_Os07g10060	-5.72792	retrotransposon protein, putative, unclassified, expressed
LOC_Os02g47540	-5.67243	retrotransposon protein, putative, Ty3-gypsy subclass
LOC_Os03g31530	-5.58496	retrotransposon protein, putative, unclassified, expressed
LOC_Os08g17700	-5.55459	retrotransposon protein, putative, Ty1-copia subclass, expressed
LOC_Os02g16010	-5.2854	retrotransposon protein, putative, unclassified, expressed
LOC_Os07g10050	-5.20945	retrotransposon protein, putative, unclassified, expressed
LOC_Os02g44235	-5.1964	expressed protein
LOC_Os08g05120	-4.70044	retrotransposon protein, putative, Ty3-gypsy subclass, expressed
LOC_Os12g37310	-4.33539	retrotransposon protein, putative, Ty3-gypsy subclass, expressed
LOC_Os04g16726	-4.3322	expressed protein
LOC_Os02g19470	-3.80735	expressed protein
LOC_Os12g31250	-3.70044	retrotransposon protein, putative, Ty3-gypsy subclass, expressed
LOC_Os11g32650	-3.16993	chalcone synthase, putative, expressed
LOC_Os09g17030	-2.89308	retrotransposon protein, putative, Ty3-gypsy subclass, expressed
LOC_Os05g05550	-2.52838	expressed protein
LOC_Os11g27329	-2.50901	OsSCP62 - Putative Serine Carboxypeptidase homologue, expressed
LOC_Os09g27670	-2.15895	expressed protein
LOC_Os01g58039	-1.97025	uncharacterized protein ycf70, putative, expressed
LOC_Os07g01890	-1.88136	expressed protein
LOC_Os12g38660	-1.85494	expressed protein
LOC_Os04g47360	-1.82597	OsPOP9 - Putative Prolyl Oligopeptidase homologue, expressed
LOC_Os10g11889	-1.70837	expressed protein
LOC_Os03g51530	-1.70827	expressed protein
LOC_Os11g15624	-1.68165	expressed protein
LOC_Os05g37350	-1.61419	hhH-GPD superfamily base excision DNA repair protein, expressed
LOC_Os01g34910	-1.60655	expressed protein
LOC_Os10g21236	-1.59241	chloroplast ATP synthase a chain precursor, putative, expressed
LOC_Os07g14580	-1.5633	mRNA-decapping enzyme, putative, expressed
LOC_Os06g04200	-1.53817	starch synthase, putative, expressed
LOC_Os06g36040	-1.51537	expressed protein
LOC_Os01g23710	-1.50082	no apical meristem protein, putative, expressed
LOC_Os04g16732	-1.49734	NADPH-dependent oxidoreductase, putative, expressed
LOC_Os02g24574	-1.46877	NADPH-dependent oxidoreductase, putative
LOC_Os12g10570	-1.44791	ATP synthase subunit beta, putative, expressed
LOC_Os08g36680	-1.34561	bifunctional monodehydroascorbate reductase and carbonic anhydrasenectarin-3 precursor, putative, expressed
LOC_Os06g39716	-1.29083	chloroplast 30S ribosomal protein S18, putative, expressed
LOC_Os06g18670	-1.26116	anthocyanidin 3-O-glucosyltransferase, putative, expressed
LOC_Os06g39740	-1.25324	ATP synthase subunit beta, putative, expressed
LOC_Os12g10580	-1.25117	ribulose bisphosphate carboxylase large chain precursor, putative, expressed
LOC_Os02g24636	-1.21337	expressed protein
LOC_Os10g41692	-1.21337	expressed protein
LOC_Os05g22724	-1.19589	chloroplast 50S ribosomal protein L16, putative, expressed
LOC_Os10g21266	-1.1904	ATP synthase subunit beta, putative, expressed
LOC_Os11g28184	-1.17785	expressed protein
LOC_Os02g37654	-1.17608	lecithin:cholesterol acyltransferase, putative, expressed
LOC_Os02g24632	-1.17215	photosystem II 44 kDa reaction center protein, putative, expressed
LOC_Os06g01250	-1.1563	cytochrome P450, putative, expressed
LOC_Os06g46434	-1.14148	cytochrome c biogenesis protein ccsA, putative, expressed
LOC_Os02g24612	-1.12496	ribosomal protein S2, putative, expressed
LOC_Os10g38278	-1.12496	chloroplast 30S ribosomal protein S2, putative, expressed
LOC_Os11g01330	-1.11016	expressed protein
LOC_Os01g47370	-1.10067	MYB family transcription factor, putative, expressed
LOC_Os02g36590	-1.08583	CPuORF19 - conserved peptide uORF-containing transcript, expressed
LOC_Os04g16734	-1.07871	maturase K, putative, expressed
LOC_Os08g14190	-1.06382	flavonol sulfotransferase, putative, expressed
LOC_Os03g58230	-1.04063	plant-specific domain TIGR01615 family protein, expressed
LOC_Os12g40920	-1.01002	bZIP transcription factor domain containing protein, expressed
