# Supplementary material for: Overexpression of OsHSP18.0-CI Enhances Resistance to Bacterial Leaf Streak in Rice
Source: Rice (N Y). 2017 Apr 17;10:12. doi: 10.1186/s12284-017-0153-6 (PMC5393982; doi:10.1186/s12284-017-0153-6)
Supplement: Supplementary file 9 — List of the TF genes differentially regulated by Xoc in 9804, 9804-Rxo1, WT and OsHsp18.0-CI-OE. (XLSX 29 kb) [file 12284_2017_153_MOESM9_ESM.xlsx]

## Sheet: TF
Additional file4: Table S4. List of the TF genes differentially regulated by Xoc in 9804, 9804-Rxo1, WT and OsHsp18.0-CI-OE.
Gene ID	Log2 Ratio				Description
	9804	9804-Rxo1	WT-24	OE-24
LOC_Os01g01470	4.34017	-2.17869			NAC domain-containing protein 77, putative, expressed
LOC_Os01g01840				-7.66534	helix-loop-helix DNA-binding domain containing protein, expressed
LOC_Os01g01870		-1.12092			Helix-loop-helix DNA-binding domain containing protein, expressed
LOC_Os01g06640			4.66025		basic helix-loop-helix, putative, expressed
LOC_Os01g07880				1.37287	transcription factor HY5, putative, expressed
LOC_Os01g09450			1.15554	1.12856	OsIAA2 - Auxin-responsive Aux/IAA gene family member, expressed
LOC_Os01g09590			1.41621		myb-like DNA-binding domain containing protein, putative, expressed
LOC_Os01g09990	2.57087				helix-loop-helix DNA-binding domain containing protein
LOC_Os01g10580		1.60211			B-box zinc finger family protein, expressed
LOC_Os01g11910			1.74781	1.54909	basic helix-loop-helix, putative, expressed
LOC_Os01g13520	-1.16369				auxin response factor 9, putative, expressed
LOC_Os01g13540		-2.25133			RWP-RK domain containing protein, expressed
LOC_Os01g13740		-1.39612			myb-like DNA-binding domain, SHAQKYF class family protein, expressed
LOC_Os01g14440		1.22174	1.09492		WRKY DNA binding domain containing protein, expressed
LOC_Os01g15900		-2.11338			Dof domain, zinc finger family protein, expressed
LOC_Os01g17000		1.3036			Dof domain, zinc finger family protein, expressed
LOC_Os01g18584		-1.20994			OsWRKY9 - Superfamily of rice TFs having WRKY and zinc finger domains, expressed
LOC_Os01g21120		3.85786			AP2 domain containing protein, expressed
LOC_Os01g29840	-1.15063				NAC domain-containing protein 77, putative, expressed
LOC_Os01g36220		-1.33226			bZIP transcription factor family protein, expressed
LOC_Os01g39330	1.25701			2.05311	helix-loop-helix DNA-binding domain containing protein, expressed
LOC_Os01g40260				3.24268	WRKY77, expressed
LOC_Os01g41240	1.01436				sigma factor sigB regulation protein rsbQ, putative, expressed
LOC_Os01g41430			4.85798		UDP-glucoronosyl and UDP-glucosyl transferase, putative, expressed
LOC_Os01g41900		-2.14435			MCB2 protein, putative, expressed
LOC_Os01g43370				1.27083	CPuORF17 - conserved peptide uORF-containing transcript, expressed
LOC_Os01g43590		-1.66648			HSF-type DNA-binding domain containing protein, expressed
LOC_Os01g43650			1.95693	3.02385	WRKY11, expressed
LOC_Os01g47370	-2.8365		-1.0042		SANT/MYB protein, putative, expressed
LOC_Os01g47560			1.15433	1.34731	WRKY16, expressed
LOC_Os01g49280		-3.82435			Zinc finger, C3HC4 type family protein, expressed
LOC_Os01g50110	-1.22802				myb-related protein Hv33, putative, expressed
LOC_Os01g50720				2.5639	MYB family transcription factor, putative, expressed
LOC_Os01g51140	-1.47393				helix-loop-helix DNA-binding domain containing protein, expressed
LOC_Os01g53220		5.8774			HSF-type DNA-binding domain containing protein, expressed
LOC_Os01g53260	1.13093	1.26			OsWRKY23 - Superfamily of rice TFs having WRKY and zinc finger domains, expressed
LOC_Os01g53370			6.14975		anthocyanidin 5,3-O-glucosyltransferase, putative, expressed
LOC_Os01g54890		1.53178			AP2 domain containing protein, expressed
LOC_Os01g59100				1.41504	cytokinin-N-glucosyltransferase 1, putative, expressed
LOC_Os01g60020	2.48285		2.2303		NAC domain-containing protein 68, putative, expressed
LOC_Os01g60540	-1.41347				OsWRKY20 - Superfamily of rice TFs having WRKY and zinc finger domains
LOC_Os01g60730		1.93221			Zinc finger, C3HC4 type family protein, expressed
LOC_Os01g61080				1.03304	WRKY24, expressed
LOC_Os01g63980			5.07039	6.83289	ZOS1-17 - C2H2 zinc finger protein, expressed
LOC_Os01g64730				1.41363	bZIP transcription factor domain containing protein, expressed
LOC_Os01g64790				2	AP2 domain containing protein, expressed
LOC_Os01g65370				-1.24961	MYB family transcription factor, putative, expressed
LOC_Os01g68900	-1.67834				zinc finger, C3HC4 type family protein, expressed
LOC_Os01g69980		-1.3709			TCP family transcription factor containing protein, expressed
LOC_Os01g72490			2.11005	3.08453	LRP1, putative, expressed
LOC_Os01g74020		6.9535			myb-like DNA-binding domain, SHAQKYF class family protein, expressed
LOC_Os01g74410			1.31748		MYB family transcription factor, putative, expressed
LOC_Os02g03580		-1.49542			Transcription factor HBP-1a, putative, expressed
LOC_Os02g06330		-1.9131			AP2 domain containing protein, expressed
LOC_Os02g07930		-3.56654			B-box zinc finger family protein
LOC_Os02g08440			1.51152		WRKY71, expressed
LOC_Os02g15120		1.70488			Zinc finger, C3HC4 type family protein, expressed
LOC_Os02g15290	2.52105		8.82655	4.27798	VQ motif family protein, expressed
LOC_Os02g15640		-1.84252			AT-rich element binding factor 3, putative, expressed
LOC_Os02g16680		-1.03181			bZIP transcription factor family protein, expressed
LOC_Os02g19804	1.36885	1.31462			RING finger protein 113A, putative, expressed /
LOC_Os02g22020			2.53797		MYB family transcription factor, putative, expressed
LOC_Os02g34970	2.73985				NAC domain-containing protein 78, putative, expressed
LOC_Os02g35100				1.12374	DDT domain containing protein, putative, expressed
LOC_Os02g35329	2.05658				zinc finger, C3HC4 type family protein, expressed
LOC_Os02g36740		1.42727			zinc finger family protein, putative, expressed
LOC_Os02g36840			3.848		cytokinin-O-glucosyltransferase 2, putative, expressed
LOC_Os02g36880			2.98995	1.84961	No apical meristem protein, putative, expressed
LOC_Os02g37690				1.09278	UDP-glucoronosyl and UDP-glucosyl transferase, putative, expressed
LOC_Os02g39710		-1.88199			CONSTANS-like protein CO5, putative, expressed
LOC_Os02g41510			7.76155	5.60156	MYB family transcription factor, putative, expressed
LOC_Os02g42850		1.36235		1.71843	Myb-like DNA-binding domain containing protein, expressed
LOC_Os02g42950	-1.91				yabby15 protein, putative, expressed
LOC_Os02g43790	1.57046				ethylene responsive protein, putative, expressed
LOC_Os02g44370		-1.64513			GRAS family transcription factor containing protein, expressed
LOC_Os02g44930				1.15084	HMG1/2, putative, expressed
LOC_Os02g45170			1.04754	1.19963	helix-loop-helix DNA-binding protein, putative, expressed
LOC_Os02g45450	-1.47393				dehydration-responsive element-binding protein 1A, putative, expressed
LOC_Os02g45670		-3.43347			myb family transcription factor, putative, expressed
LOC_Os02g46780		-1.06687	6.08746	6.80735	Myb-related protein Zm1, putative, expressed
LOC_Os02g47660	1.29866	-1.06117	1.84246	1.34326	BHLH transcription factor, putative, expressed
LOC_Os02g47810			4.6615	4.80735	dof zinc finger domain containing protein, putative, expressed
LOC_Os02g49160	-1.55639				OsIAA8 - Auxin-responsive Aux/IAA gene family member, expressed
LOC_Os02g49230		4.17501	1.44261	1.32193	CCT motif family protein, expressed
LOC_Os02g49880		2.70167			CCT motif family protein, expressed
LOC_Os02g50990		2.15675			RING-H2 finger protein ATL1Q, putative, expressed
LOC_Os02g51900					cytokinin-O-glucosyltransferase 2, putative, expressed
LOC_Os02g57790		-2.72528			Zinc finger, C2H2 type family protein, expressed
LOC_Os03g01320			5.80363	5.65448	LTPL116 - Protease inhibitor/seed storage/LTP family protein precursor, expressed
LOC_Os03g02240	-1.49894				AT-GTL1, putative, expressed
LOC_Os03g04070				-1.13885	no apical meristem protein, putative, expressed
LOC_Os03g05270		3.47854			CHY zinc finger family protein, expressed
LOC_Os03g07540			11.4574	11.813	bHLH family protein, putative, expressed
LOC_Os03g08310	1.29866				ZIM motif family protein, expressed
LOC_Os03g08330	1.10434	-1.21578		-1.61801	ZIM motif family protein, expressed
LOC_Os03g08460	1.15056				transcription factor EREBP, putative, expressed
LOC_Os03g08470			1.84022	2.20704	AP2 domain containing protein, expressed
LOC_Os03g08490		-1.44966	1.2125		AP2 domain containing protein, expressed
LOC_Os03g11614		-2.39745			Developmental protein SEPALLATA1, putative, expressed
LOC_Os03g20090			2.11328	1.41135	MYB family transcription factor, putative, expressed
LOC_Os03g20630	2.88847				zinc-binding protein, putative, expressed
LOC_Os03g20910				6.35755	homeobox domain containing protein, expressed
LOC_Os03g21030		1.28215		-1.2374	GRAB2 protein, putative, expressed
LOC_Os03g21060	1.43829				NAC domain transcription factor, putative, expressed
LOC_Os03g22450		1.18059			auxin response factor 75, putative, expressed
LOC_Os03g42280				1.02999	B3 DNA binding domain containing protein, expressed
LOC_Os03g42370	-1.06923				B3 DNA binding domain containing protein
LOC_Os03g43590				3.8365	LSTK-1-like kinase, putative, expressed
LOC_Os03g43684				1.27534	KIP1, putative, expressed
LOC_Os03g44710		-1.03168			YABBY protein, putative, expressed
LOC_Os03g45450			-2.98606		WRKY60, expressed
LOC_Os03g50120		1.25827			Zn-finger in Ran binding protein and others containing protein, expressed
LOC_Os03g51330				2.30986	GRAS family transcription factor domain containing protein, expressed
LOC_Os03g51580				1.73454	helix-loop-helix DNA-binding domain containing protein, expressed
LOC_Os03g51690	1.30137				homeobox protein OSH1, putative, expressed
LOC_Os03g51870		1.16665			FHA domain containing protein, expressed
LOC_Os03g54170	-1.8365				MADS-box transcription factor 34, putative, expressed
LOC_Os03g55010			2.19994		UDP-glucoronosyl and UDP-glucosyl transferase domain containing protein, expressed
LOC_Os03g55220				6.18982	bHelix-loop-helix transcription factor, putative, expressed
LOC_Os03g56950		-2.64625			Helix-loop-helix DNA-binding domain containing protein, expressed
LOC_Os03g58350	-1.22517				OsIAA14 - Auxin-responsive Aux/IAA gene family member, expressed
LOC_Os03g63270			1.8168	1.97886	regulatory protein, putative, expressed
LOC_Os03g63400			1.49857	1.83896	transcription factor BTF3, putative, expressed
LOC_Os03g63530		1.24595			Histone-like transcription factor and archaeal histone family protein, expressed
LOC_Os04g12980				1.61621	UDP-glucoronosyl/UDP-glucosyl transferase, putative, expressed
LOC_Os04g23440		-1.78849			Helix-loop-helix DNA-binding domain containing protein, expressed
LOC_Os04g23550			-7.21917	-7.31935	basic helix-loop-helix family protein, putative, expressed
LOC_Os04g32480	1.07376				ZIM motif family protein, expressed
LOC_Os04g32620			3.01822	1.80899	ethylene-responsive transcription factor ERF114, putative, expressed
LOC_Os04g41570	1.39903				ER33 protein, putative, expressed
LOC_Os04g43560	-1.08927				NAC domain-containing protein 21/22, putative, expressed
LOC_Os04g43680	2.03914		2.80735	2.28157	myb-related protein Myb4, putative, expressed
LOC_Os04g45020		-1.31808			Myb-like DNA-binding domain containing protein
LOC_Os04g45810		-3.13408	2.38382	2.65516	Homeobox domain containing protein, expressed
LOC_Os04g46400			2.94837	3.87447	AP2 domain containing protein, expressed
LOC_Os04g46580	1.12888				SBP domain containing protein, expressed
LOC_Os04g48070				2.07358	homeobox and START domains containing protein, putative, expressed
LOC_Os04g49450		2.53677		1.926	myb-like DNA-binding domain, SHAQKYF class family protein, expressed
LOC_Os04g49950			2.77259	3.37084	OsFBX150 - F-box domain containing protein, expressed
LOC_Os04g50680	1.19405				transcription factor MYB2, putative, expressed
LOC_Os04g50770			4.36457	4.04439	MYB family transcription factor, putative, expressed
LOC_Os04g52030	-1.19662				zinc finger domain, LSD1 subclass family protein, expressed
LOC_Os04g54830				1.47852	expressed protein
LOC_Os04g55510		-1.05398			Zinc finger, C3HC4 type family protein, expressed
LOC_Os04g55560		-1.31039			AP2 domain containing protein, expressed
LOC_Os04g57340				-1.28025	AP2 domain containing protein, expressed
LOC_Os04g57550	1.17632				lysine-specific histone demethylase 1, putative, expressed
LOC_Os04g58190				2.42321	dof zinc finger domain containing protein, putative, expressed
LOC_Os05g02820				2.66742	protein transport protein-related, putative, expressed
LOC_Os05g03760		-1.28021			Zinc finger C-x8-C-x5-C-x3-H type family protein, expressed
LOC_Os05g03900		-1.03054			WRKY DNA binding domain containing protein, expresse
LOC_Os05g06340	-1.16245				GATA zinc finger family protein
LOC_Os05g08790				1.44057	MAR-binding filament-like protein 1, putative, expressed
LOC_Os05g09480		-1.18696			OsIAA16 - Auxin-responsive Aux/IAA gene family member, expressed
LOC_Os05g25770	1.26381	1.47158	-1.33783		OsWRKY45 - Superfamily of rice TFs having WRKY and zinc finger domains, expressed
LOC_Os05g37060				4.30012	MYB family transcription factor, putative, expressed
LOC_Os05g37190			3.74226	4.7604	ZOS5-08 - C2H2 zinc finger protein, expressed
LOC_Os05g39720				1.51785	WRKY70, expressed
LOC_Os05g40020		4.84817			Zinc finger, C3HC4 type family protein, expressed
LOC_Os05g42040				1.80573	UDP-glucoronosyl and UDP-glucosyl transferase domain containing protein, expressed
LOC_Os05g45410		2.44383			HSF-type DNA-binding domain containing protein, expressed
LOC_Os05g46020				1.18519	WRKY7, expressed
LOC_Os05g46610	-1.05899				myb-related protein Hv33, putative, expressed
LOC_Os05g46760				-2.03493	STE_MEKK_ste11_MAP3K.19 - STE kinases include homologs to sterile 7, sterile 11 and sterile 20 from yeast, expressed
LOC_Os05g49100			3.31288	3.0163	WRKY49, expressed
LOC_Os05g49620	1.98914				OsWRKY19 - Superfamily of rice TFs having WRKY and zinc finger domains, expressed
LOC_Os05g50310		-1.41584			ZF-HD protein dimerisation region containing protein, expressed
LOC_Os05g50340			-1.11044		MYB family transcription factor, putative, expressed
LOC_Os05g50610	2.09085		1.55559	2.6177	OsWRKY8v2 - Superfamily of rice TFs having WRKY and zinc finger domains, expressed
LOC_Os06g01620		-1.94985			GRAS family transcription factor containing protein, expressed
LOC_Os06g01934		-1.45241			bell-like homeodomain protein 3, putative, expressed
LOC_Os06g04090				2.10188	no apical meristem protein, putative, expressed
LOC_Os06g04920		-2.77769		-1.49242	Zn-finger in Ran binding protein and others containing protein
LOC_Os06g05380				1.02714	WRKY73, expressed
LOC_Os06g07040		-1.04158			AUX/IAA family protein, expressed
LOC_Os06g09420		1.75686			B3 DNA binding domain containing protein, expressed
LOC_Os06g11330		-1.31264			SRF-type transcription factor family protein, expressed
LOC_Os06g11860			1.39119		ethylene-responsive transcription factor, putative, expressed
LOC_Os06g15690	1.17821				ANAC008, putative, expressed
LOC_Os06g16370		2.10841			Hd1, putative, expressed
LOC_Os06g19444				1.245	CCT/B-box zinc finger protein, putative, expressed
LOC_Os06g22870	-1.11007	-1.92803			OsIAA21 - Auxin-responsive Aux/IAA gene family member
LOC_Os06g33940	3.4967				NAC domain-containing protein 76, putative, expressed
LOC_Os06g39330				1.00754	UDP-glucoronosyl and UDP-glucosyl transferase domain containing protein, expressed
LOC_Os06g39590	-1.12029				OsIAA23 - Auxin-responsive Aux/IAA gene family member, expressed
LOC_Os06g39960		-2.71953			bZIP transcription factor family protein, expressed
LOC_Os06g40960	-1.05889				zinc finger protein, putative, expressed
LOC_Os06g41060		1.28805			bHLH transcription factor, putative, expressed
LOC_Os06g41770		1.39924			bZIP transcription factor family protein, expressed
LOC_Os06g44010	2.64616	-1.07085			OsWRKY28 - Superfamily of rice TFs having WRKY and zinc finger domains, expressed
LOC_Os06g44450		-1.31316			CONSTANS-like protein CO6, putative, expressed
LOC_Os06g45040		-3.58631			B-box zinc finger family protein
LOC_Os06g45890			2.8519	2.79956	MYB family transcription factor, putative, expressed
LOC_Os06g46910				2.96347	ZOS6-07 - C2H2 zinc finger protein, expressed
LOC_Os06g48950				1.01023	auxin response factor 19, putative, expressed
LOC_Os06g50560				-5.22239	START domain containing protein, expressed
LOC_Os06g50870		-1.40896			DNL zinc finger family protein, expressed
LOC_Os06g50900			6.70044	6.84549	expressed protein
LOC_Os06g51140	-1.04619				zinc finger, C2H2 type family protein, expressed
LOC_Os07g01820	-1.4344				MADS-box transcription factor 15, putative, expressed
LOC_Os07g03140				1.8218	ternary complex factor MIP1, putative, expressed
LOC_Os07g07040			1.35279	1.52933	erythrocyte binding protein 3, putative, expressed
LOC_Os07g12340		1.42973			NAC-domain containing protein 2, putative, expressed
LOC_Os07g13800				1.78172	cytokinin-N-glucosyltransferase, putative, expressed
LOC_Os07g22730	1.56071				ethylene-responsive transcription factor 15, putative, expressed
LOC_Os07g25150			5.80735		myb-related protein 306, putative, expressed
LOC_Os07g29310	-1.52098				OsSAUR30 - Auxin-responsive SAUR gene family member, expressed
LOC_Os07g32010				1.85966	UDP-glucoronosyl and UDP-glucosyl transferase domain containing protein, expressed
LOC_Os07g37210			5.07529	5.31159	MYB family transcription factor, putative, expressed
LOC_Os07g43580		-1.43715			Myb30, putative, expressed
LOC_Os07g47790	2.51349		5.30175	7.94837	ERF-like protein, putative, expressed
LOC_Os07g48200		-1.98252			B3 DNA binding domain containing protein, expressed
LOC_Os07g48450		-1.69475			NAC-domain containing protein 18, putative, expressed
LOC_Os07g48630		-1.8352			ETHYLENE-INSENSITIVE3-like 1 protein, putative, expressed
LOC_Os07g48710	1.16414				VQ motif family protein, expressed
LOC_Os08g02070		1.28591			Agamous-like MADS box protein AGL12, putative, expressed
LOC_Os08g04840				1.23266	MYB family transcription factor, putative, expressed
LOC_Os08g06110		-5.25584			myb-like DNA-binding domain, SHAQKYF class family protein, expressed
LOC_Os08g06280		-2.05779			zinc finger protein, putative, expressed
LOC_Os08g07740		1.45302			Histone-like transcription factor and archaeal histone family protein
LOC_Os08g08120		-4.3794			B-box zinc finger family protein
LOC_Os08g10080		-3.023	-1.76542	-1.49779	NAC-domain containing protein 21/22, putative, expressed
LOC_Os08g33150		-2.03972		4.41181	MYB-like protein 2, putative, expressed
LOC_Os08g33940	-2.06846				MYB96, putative, expressed
LOC_Os08g35240	-1.17136				transcriptional factor TINY, putative
LOC_Os08g38220		-2.32432			Dof domain, zinc finger family protein, expressed
LOC_Os08g39830			-1.58496		ethylene-insensitive 3, putative, expressed
LOC_Os08g42470	-1.03802				bHLH transcription factor GBOF-1, putative, expressed
LOC_Os08g42550	-1.30201				AP2 domain containing protein, expressed
LOC_Os09g06464		-3.90706			CCT motif family protein, expressed
LOC_Os09g11480		1.92339			AP2 domain containing protein, expressed
LOC_Os09g20900		-1.49653		1.00952	RING-H2 finger protein ATL3I, putative, expressed
LOC_Os09g25060	1.43829	2.29352			OsWRKY76 - Superfamily of rice TFs having WRKY and zinc finger domains, expressed
LOC_Os09g25430	1.13372		8.41363	6.16706	zinc finger, C2H2 type family protein, expressed
LOC_Os09g25850		-1.0843	1.62911	1.64652	Gl1 protein, putative, expressed
LOC_Os09g28210				1.64428	bHelix-loop-helix transcription factor, putative, expressed
LOC_Os09g28354				1.65423	CPuORF39 - conserved peptide uORF-containing transcript, expressed
LOC_Os09g29930		-1.33			Helix-loop-helix DNA-binding domain containing protein, expressed
LOC_Os09g29960				1.48301	dof zinc finger domain containing protein, putative, expressed
LOC_Os09g31380		4.93442			transcription factor jumonji, putative, expressed
LOC_Os09g32010				2.08406	ternary complex factor MIP1, putative, expressed
LOC_Os09g32510			1.63922	2.32267	BHLH transcription factor, putative, expressed
LOC_Os09g33550		4.0173			CCT motif family protein, expressed
LOC_Os09g34214				-1.1527	UDP-glucoronosyl and UDP-glucosyl transferase domain containing protein, expressed
LOC_Os09g34250			7.21917	7.56224	UDP-glucoronosyl and UDP-glucosyl transferase domain containing protein, expressed
LOC_Os09g35010				-3.35199	dehydration-responsive element-binding protein, putative, expressed
LOC_Os09g35030				-1.7885	dehydration-responsive element-binding protein, putative, expressed
LOC_Os09g36500	-1.14782				RING-H2 finger protein ATL2A, putative, expressed
LOC_Os09g36730		3.00909			Myb-related protein Hv1, putative, expressed
LOC_Os09g37910	-1.2863				HMG1/2-like protein, putative, expressed
LOC_Os09g38340		-1.05846			Zinc finger, C2H2 type family protein, expressed
LOC_Os10g05230		2.22211			Zinc finger, C3HC4 type family protein, expressed
LOC_Os10g17489				2.30581	UDP-glucoronosyl and UDP-glucosyl transferase domain containing protein, expressed
LOC_Os10g25230	1.13836				ZIM motif family protein, expressed
LOC_Os10g25620	-1.23517				no apical meristem protein, expressed
LOC_Os10g26270	-1.37385				no apical meristem protein
LOC_Os10g33760	-1.47393				NAC domain-containing protein 21/22, putative, expressed
LOC_Os10g37740		-1.15788			Shaggy-related protein kinase theta, putative, expressed
LOC_Os10g39030	1.31475				bell-like homeodomain protein 3, putative, expressed
LOC_Os10g39420				-1.12841	CAMK_CAMK_like.8 - CAMK includes calcium/calmodulin depedent protein kinases, expressed
LOC_Os10g41040				1.76296	ternary complex factor MIP1, putative, expressed
LOC_Os10g41100		-4.35723			CCT motif family protein, expressed
LOC_Os10g41200		-1.19864			ZmMybst1, putative, expressed
LOC_Os10g42130	2.28392	1.56713	8.11894	6.93467	ANAC071, putative, expressed
LOC_Os10g42690				1.19517	jmjC domain containing protein, expressed
LOC_Os11g01480			5.00462	4.49631	MYB family transcription factor, putative, expressed
LOC_Os11g02540		-1.64446			WRKY DNA binding domain containing protein, expresse
LOC_Os11g03300		-2.04232	8.27612	8.41363	NAC domain transcription factor, putative, expressed
LOC_Os11g03390		-2.90207			FHA domain containing protein, expressed
LOC_Os11g05740	-0.736966				B3 DNA binding domain containing protein, expressed
LOC_Os11g06770			6.40939	6.65821	ethylene-responsive transcription factor ERF110, putative, expressed
LOC_Os11g07050		1.11461			FHA domain containing protein, expressed
LOC_Os11g11100		-1.51683			bZIP transcription factor family protein, expressed
LOC_Os11g29870	2.1375			1.27376	OsWRKY72 - Superfamily of rice TFs having WRKY and zinc finger domains, expressed
LOC_Os11g32110		-1.14766			Auxin response factor 2, putative, expressed
LOC_Os11g37970		2.41364			win1 precursor, putative, expressed
LOC_Os11g40500				1.10049	OsSigP7 - Putative Type I Signal Peptidase homologue; employs a putative Ser/Lys catalytic dyad, expressed
LOC_Os11g45740			5	4.22641	MYB family transcription factor, putative, expressed
LOC_Os11g47460	-1.08927	-1.02506			MYB59, putative, expressed
LOC_Os11g47630	1.57334				zinc finger DNA-binding protein, putative, expressed
LOC_Os11g47900		1.10775			GRAS family transcription factor containing protein, expressed
LOC_Os12g01490			5.45578	4.47173	MYB family transcription factor, putative, expressed
LOC_Os12g02440		-3.06787			WRKY DNA binding domain containing protein, expresse
LOC_Os12g03040			2.23763	2.32895	no apical meristem protein, putative, expressed
LOC_Os12g03050	1.74416		6.37721	4.65909	NAC domain-containing protein 77, putative, expressed
LOC_Os12g03070		-3.83732			FHA domain containing protein, expressed
LOC_Os12g07480				-1.61667	TCP family transcription factor, putative, expressed
LOC_Os12g10180			1.02027	1.70895	NBS-LRR type disease resistance protein Rps1-k-2, putative, expressed
LOC_Os12g10660			1.80735	1.68134	B-box zinc finger family protein, putative, expressed
LOC_Os12g37690				6.96578	MYB family transcription factor, putative, expressed
LOC_Os12g39110		2.55852			Zinc finger, C3HC4 type family protein, expressed
LOC_Os12g39400	1.28517				zinc-finger protein 1, putative, expressed
LOC_Os12g40570				1.19482	WRKY94, expressed
LOC_Os12g40890	-3.05889				OsIAA30 - Auxin-responsive Aux/IAA gene family member, expressed
LOC_Os12g40920		-1.16591			bZIP transcription factor family protein, expressed
LOC_Os12g41600	-2.53917				OsSAUR57 - Auxin-responsive SAUR gene family member, expressed
LOC_Os12g41650		-1.6284			Helix-loop-helix DNA-binding domain containing protein, expressed
LOC_Os12g41680			1.89129		No apical meristem protein, putative, expressed
LOC_Os12g41880		-1.09278			CCAAT-box transcription factor complex WHAP5, putative, expressed
LOC_Os12g42970				1.21094	GATA zinc finger domain containing protein, expressed
